# Supplementary material for: Evaluating the impact of social media marketing from the perspective of orthodontists
Source: BMC Oral Health. 2024 Jul 11;24:779. doi: 10.1186/s12903-024-04558-2 (PMC11242013; doi:10.1186/s12903-024-04558-2)
Supplement: Supplementary file 1 — Supplementary Material 1 [file 12903_2024_4558_MOESM1_ESM.xlsx]

## Sheet:  Sheet1
DESCRIPTIVES VARIABLES=total
/STATISTICS=MEAN STDDEV MIN MAX.
descriptives
Descriptive Statistics
	N	Minimum	Maximum	mean	Std. Deviation
total	241	1	5	3.05853	1.01404
Valid N (listwise)	241
MULT RESPONSE GROUPS=$ss6 (s6.1 s6.2 s6.3 (1,5)) $ss9 (s9.1 s9.2 s9.3 s9.4 s9.5 s9.6 (1,6)) $ ss13
(s13.1 s13.2 s13.3 s13.4 s13.5 s13.6 (1,10)) $ss16 (s16.1 s16.2 s16.3 (1,6)) $ss21 (s21.1 s21) .2
s21.3 s21.4 s21.5 s21.6 s21.7 s21.8 s21.9 (1,10)) $ss22 (s22.1 s22.2 s22.3 s22.4 (1,4)) $ss23
(s23.1 s23.2 s23.3 s23.4 s23.5 s23.6 s23.7 (1,14))
/FREQUENCIES=$ss6 $ss9 $ss13 $ss16 $ss21 $ss22 $ss23.
Multiple Response
Case Summary
	cases
	valid		Missing		Total
	N	percentage	N	percentage	N	percentage
$ss6a	378	1	0	0	378	1
$ss9a	266	0.703704	112	0.296296	378	1
$ss13a	266	0.703704	112	0.296296	378	1
$ss16a	206	0.544974	172	0.455026	378	1
$ss21a	266	0.703704	112	0.296296	378	1
$ss22a	235	0.621693	143	0.378307	378	1
$ss23a	378	1	0	0	378	1
a. group
$ss9 Frequencies
		Responses		Percent of Cases
		N	percentage
$ss9a	Instagram	264	0.282655	0.992481
	Facebook	136	0.14561	0.511278
	twitter	110	0.117773	0.413534
	YouTube	178	0.190578	0.669173
	Google	179	0.191649	0.672932
	linkedin	67	0.0717345	0.25188
Total		934	1	3.51128
a. group
$ss6 Frequencies
		Responses		Percent of Cases
		N	percentage
$ss6a	Public Hospital	8	0.0163934	0.021164
	University Hospital	248	0.508197	0.656085
	private practice	120	0.245902	0.31746
	Private dental clinic	105	0.215164	0.277778
	private hospital	7	0.0143443	0.0185185
Total		488	1	1.29101
a. group
$ss13 Frequencies
		Responses		Percent of Cases
		N	percentage
$ss13a	Photos of patients	72	0.127434	0.270677
	Photos of clinic staff	34	0.060177	0.12782
	Photos of the orthodontist in the clinic	61	0.107965	0.229323
	Introducing a new product or treatment method	55	0.0973451	0.206767
	Photos or videos taken while the patient is undergoing the procedure	45	0.079646	0.169173
	Photos of the clinic	45	0.079646	0.169173
	Participation of the orthodontist in assistance programs	17	0.0300885	0.0639098
	Orthodontist participation in public service events	33	0.0584071	0.12406
	Private life of the orthodontist (sports, travel, etc.)	162	0.286726	0.609023
	Personal photos	41	0.0725664	0.154135
Total		565	1	2.12406
a. group
$ss16 Frequencies
		Responses		Percent of Cases
		N	percentage
$ss16a	Instagram	184	0.70229	0.893204
	Facebook	30	0.114504	0.145631
	twitter	6	0.0229008	0.0291262
	Google	27	0.103053	0.131068
	linkedin	15	0.0572519	0.0728155
Total		262	1	1.27184
a. group
$ss21 Frequencies
		Responses		Percent of Cases
		N	percentage
$ss21a	Photos of patients	169	0.240741	0.635338
	Photos of clinic staff	12	0.017094	0.0451128
	Photos of the orthodontist in the clinic	67	0.0954416	0.25188
	Introducing a new product or treatment method	176	0.250712	0.661654
	Photos or videos taken while the patient is undergoing the procedure	89	0.126781	0.334586
	Photos of the clinic	66	0.0940171	0.24812
	Participation of the orthodontist in assistance programs	30	0.042735	0.112782
	Orthodontist participation in public service events	22	0.031339	0.0827068
	Private life of the orthodontist (sports, travel, etc.)	71	0.10114	0.266917
Total		702	1	2.6391
a. group
$ss22 Frequencies
		Responses		Percent of Cases
		N	percentage
$ss22a	win sick	88	0.258824	0.374468
	Because my patients use social media	106	0.311765	0.451064
	Because other orthodontists use	86	0.252941	0.365957
	Useful for communicating with my patients via social media	60	0.176471	0.255319
Total		340	1	1.44681
a. group
$ss23 Frequencies
		Responses		Percent of Cases
		N	percentage
$ss23a	Coincidence (I saw it while passing by, etc...)	130	0.113339	0.343915
	Social media account	79	0.0688753	0.208995
	Web site	69	0.0601569	0.18254
	institution agreement	59	0.0514385	0.156085
	By participating in TV programs	15	0.0130776	0.0396825
	Advice from acquaintances (spouse, friend, other physicians)	233	0.203139	0.616402
	Title	98	0.0854403	0.259259
	Recommendation of my patients	227	0.197908	0.600529
	Because I have my own practice or clinic	85	0.0741064	0.224868
	Location (close to home, in a luxury neighborhood)	83	0.0723627	0.219577
	Because I have my own practice or clinic	69	0.0601569	0.18254
Total		1147	1	3.03439
a. group
Frequencies
Statistics
		1. What is your gender?	age group	3. Your monthly net income?	4. Your education level?	5. Experience in the profession?	7. Do you use social media?	8. If you do not use it, what is the reason(s)? (You can make more than one choice.)	11. How much time do you spend on social media in a day?	12. At what time do you use social media more frequently?	14. How often do you post professionally on social media?	15. Do your patients reach you through your social media account?	17. How do you think patients communicate with physicians via social media?	18. Do you talk to patients about their treatments or treatment alternatives on social media?	19. Which social media account do you use to communicate with your patients?	20. Which social media account do you use to share for promotional purposes?	24. Do you share intraoral and/or extraoral photographs of patients for the purpose of promoting your business?	25. Do you think that communicating with patients via social media will cause you legal problems?	26. Do you follow social media accounts related to your field?	27. Do you follow the social media accounts of businesses you see as competitors?	28. Do you get support from people, institutions or agencies to manage your social media accounts?
N	valid	378	378	378	378	378	378	112	266	266	266	266	378	266	266	266	266	378	266	266	266
	Missing	0	0	0	0	0	0	266	112	112	112	112	0	112	112	112	112	0	112	112	112
Frequency Table
Your gender?
		Frequency	percentage	Valid Percent	Cumulative Percent
valid	Woman	169	44.709	44.709	44.709
	Male	209	55.291	55.291	100
	Total	378	100	100
Age group
		Frequency	percentage	Valid Percent	Cumulative Percent
valid	24-33 years old	258	68.254	68.254	68.254
	34-43 years old	89	23.545	23.545	91.7989
	43+ years old	31	8.20106	8.20106	100
	Total	378	100	100
Your education level?
		Frequency	percentage	Valid Percent	Cumulative Percent
valid	PhD / specialist student	165	43.6508	43.6508	43.6508
	Dr / specialist	149	39.418	39.418	83.0688
	Assoc. Dr.	46	12.1693	12.1693	95.2381
	Prof. Dr.	18	4.7619	4.7619	100
	Total	378	100	100
Experience in the profession?
		Frequency	percentage	Valid Percent	Cumulative Percent
valid	1-5 years	247	65.3439	65.3439	65.3439
	5-10 years	54	14.2857	14.2857	79.6296
	10-15 years	36	9.52381	9.52381	89.1534
	15-20 years	23	6.08466	6.08466	95.2381
	20+ years	18	4.7619	4.7619	100
	Total	378	100	100
Do you use social media?
		Frequency	percentage	Valid Percent	Cumulative Percent
valid	Yes	266	70.3704	70.3704	70.3704
	No	112	29.6296	29.6296	100
	Total	378	100	100
If you don't use it, what is the reason(s)? (You can make more than one choice.)
		Frequency	percentage	Valid Percent	Cumulative Percent
valid	Waste of time	41	10.8466	36.6071	36.6071
	I do not have time	33	8.73016	29.4643	66.0714
	Violation of privacy	12	3.1746	10.7143	76.7857
	I don't know how to use	9	2.38095	8.03571	84.8214
	It may cause ethical problems	4	1.0582	3.57143	88.3929
	not profitable	4	1.0582	3.57143	91.9643
	Possible bad comments	9	2.38095	8.03571	100
	Total	112	29.6296	100
Missing	System	266	70.3704
Total		378	100
How much time do you spend on social media in a day?
		Frequency	percentage	Valid Percent	Cumulative Percent
valid	1-30 min	193	51.0582	72.5564	72.5564
	30-60 min	38	10.0529	14.2857	86.8421
	60-90 min	35	9.25926	13.1579	100
	Total	266	70.3704	100
Missing	System	112	29.6296
Total		378	100
At what time do you use social media more frequently?
		Frequency	percentage	Valid Percent	Cumulative Percent
valid	8-12	80	21.164	30.0752	30.0752
	12-17	37	9.78836	13.9098	43.985
	17+	149	39.418	56.015	100
	Total	266	70.3704	100
Missing	System	112	29.6296
Total		378	100
How often do you share professional posts on social media?
		Frequency	percentage	Valid Percent	Cumulative Percent
valid	Once a month or less	195	51.5873	73.3083	73.3083
	1 per week	55	14.5503	20.6767	93.985
	2-3 per week	16	4.2328	6.01504	100
	Total	266	70.3704	100
Missing	System	112	29.6296
Total		378	100
Do your patients reach you through your social media account?
		Frequency	percentage	Valid Percent	Cumulative Percent
valid	Yes	206	54.4974	77.4436	77.4436
	No	60	15.873	22.5564	100
	Total	266	70.3704	100
Missing	System	112	29.6296
Total		378	100
How do you think patients communicate with physicians via social media?
		Frequency	percentage	Valid Percent	Cumulative Percent
valid	I'm right	75	19.8413	19.8413	19.8413
	I find it wrong	303	80.1587	80.1587	100
	Total	378	100	100
Do you talk to patients about their treatments or treatment alternatives on social media?
		Frequency	percentage	Valid Percent	Cumulative Percent
valid	Yes	44	11.6402	16.5414	16.5414
	No	222	58.7302	83.4586	100
	Total	266	70.3704	100
Missing	System	112	29.6296
Total		378	100
Which social media account do you use to communicate with your patients?
		Frequency	percentage	Valid Percent	Cumulative Percent
valid	personal account	151	39.9471	56.7669	56.7669
	professional account	115	30.4233	43.2331	100
	Total	266	70.3704	100
Missing	System	112	29.6296
Total		378	100
. Which social media account do you use to share for promotional purposes?
		Frequency	percentage	Valid Percent	Cumulative Percent
valid	personal account	42	11.1111	15.7895	15.7895
	professional account	224	59.2593	84.2105	100
	Total	266	70.3704	100
Missing	System	112	29.6296
Total		378	100
Do you share intraoral and/or extraoral photographs of patients for the purpose of promoting your business?
		Frequency	percentage	Valid Percent	Cumulative Percent
valid	Yes	55	14.5503	20.6767	20.6767
	No	211	55.8201	79.3233	100
	Total	266	70.3704	100
Missing	System	112	29.6296
Total		378	100
Do you think that communicating with patients via social media will cause you legal problems?
		Frequency	percentage	Valid Percent	Cumulative Percent
valid	Yes	226	59.7884	59.7884	59.7884
	No	152	40.2116	40.2116	100
	Total	378	100	100
Do you follow social media accounts related to your field?
		Frequency	percentage	Valid Percent	Cumulative Percent
valid	Yes	236	62.4339	88.7218	88.7218
	No	30	7.93651	11.2782	100
	Total	266	70.3704	100
Missing	System	112	29.6296
Total		378	100
Do you follow the social media accounts of businesses you see as competitors?
		Frequency	percentage	Valid Percent	Cumulative Percent
valid	Yes	232	61.3757	87.218	87.218
	No	34	8.99471	12.782	100
	Total	266	70.3704	100
Missing	System	112	29.6296
Total		378	100
Do you get support from people, institutions or agencies to manage your social media accounts?
		Frequency	percentage	Valid Percent	Cumulative Percent
valid	Yes	17	4.49735	6.39098	6.39098
	No	249	65.873	93.609	100
	Total	266	70.3704	100
Missing	System	112	29.6296
Total		378	100
