# Supplementary material for: Evaluating the impact of social media marketing from the perspective of orthodontists
Source: BMC Oral Health. 2024 Jul 11;24:779. doi: 10.1186/s12903-024-04558-2 (PMC11242013; doi:10.1186/s12903-024-04558-2)
Supplement: Supplementary file 2 — Supplementary Material 2 [file 12903_2024_4558_MOESM2_ESM.xlsx]

## Sheet:  Sheet1
FREQUENCIES VARIABLES=Ö1 Ö2 Ö3 Ö4 Ö5 Ö6 Ö7 Ö8 Ö9 Ö10 Ö11 Ö12 Ö13 Ö14 Ö15 Ö16 Ö17 Ö18 Ö19 Ö20 Ö21
/ORDER=ANALYSIS.
Frequencies
Statistics
		t1	t2	t3	t4	t5	ö6	t7	t8	Ö9	t10	t11	t12	s13	s14	e15	e16	o17	o18	s19	Ö20	Ö21
N	valid	241	241	241	241	241	241	241	241	241	241	241	241	241	241	241	241	241	241	241	241	241
	Missing	137	137	137	137	137	137	137	137	137	137	137	137	137	137	137	137	137	137	137	137	137
Frequency Table
t1
		Frequency	percentage	Valid Percent	Cumulative Percent
valid	I strongly disagree	35	9.25926	14.5228	14.5228
	I do not agree	43	11.3757	17.8423	32.3651
	I'm undecided	85	22.4868	35.2697	67.6349
	I somewhat agree	33	8.73016	13.6929	81.3278
	Absolutely I agree	45	11.9048	18.6722	100
	Total	241	63.7566	100
Missing	System	137	36.2434
Total		378	100
t2
		Frequency	percentage	Valid Percent	Cumulative Percent
valid	I strongly disagree	35	9.25926	14.5228	14.5228
	I do not agree	52	13.7566	21.5768	36.0996
	I'm undecided	59	15.6085	24.4813	60.5809
	I somewhat agree	78	20.6349	32.3651	92.9461
	Absolutely I agree	17	4.49735	7.05394	100
	Total	241	63.7566	100
Missing	System	137	36.2434
Total		378	100
t3
		Frequency	percentage	Valid Percent	Cumulative Percent
valid	I strongly disagree	39	10.3175	16.1826	16.1826
	I do not agree	105	27.7778	43.5685	59.751
	I'm undecided	27	7.14286	11.2033	70.9544
	I somewhat agree	61	16.1376	25.3112	96.2656
	Absolutely I agree	9	2.38095	3.73444	100
	Total	241	63.7566	100
Missing	System	137	36.2434
Total		378	100
t4
		Frequency	percentage	Valid Percent	Cumulative Percent
valid	I strongly disagree	41	10.8466	17.0124	17.0124
	I do not agree	84	22.2222	34.8548	51.8672
	I'm undecided	38	10.0529	15.7676	67.6349
	I somewhat agree	53	14.0212	21.9917	89.6266
	Absolutely I agree	25	6.61376	10.3734	100
	Total	241	63.7566	100
Missing	System	137	36.2434
Total		378	100
t5
		Frequency	percentage	Valid Percent	Cumulative Percent
valid	I strongly disagree	40	10.582	16.5975	16.5975
	I do not agree	51	13.4921	21.1618	37.7593
	I'm undecided	35	9.25926	14.5228	52.2822
	I somewhat agree	74	19.5767	30.7054	82.9876
	Absolutely I agree	41	10.8466	17.0124	100
	Total	241	63.7566	100
Missing	System	137	36.2434
Total		378	100
ö6
		Frequency	percentage	Valid Percent	Cumulative Percent
valid	I strongly disagree	25	6.61376	10.3734	10.3734
	I do not agree	75	19.8413	31.1203	41.4938
	I'm undecided	57	15.0794	23.6515	65.1452
	I somewhat agree	59	15.6085	24.4813	89.6266
	Absolutely I agree	25	6.61376	10.3734	100
	Total	241	63.7566	100
Missing	System	137	36.2434
Total		378	100
t7
		Frequency	percentage	Valid Percent	Cumulative Percent
valid	I strongly disagree	37	9.78836	15.3527	15.3527
	I do not agree	85	22.4868	35.2697	50.6224
	I'm undecided	22	5.82011	9.12863	59.751
	I somewhat agree	76	20.1058	31.5353	91.2863
	Absolutely I agree	21	5.55556	8.71369	100
	Total	241	63.7566	100
Missing	System	137	36.2434
Total		378	100
t8
		Frequency	percentage	Valid Percent	Cumulative Percent
valid	I strongly disagree	53	14.0212	21.9917	21.9917
	I do not agree	73	19.3122	30.2905	52.2822
	I'm undecided	6	1.5873	2.48963	54.7718
	I somewhat agree	52	13.7566	21.5768	76.3485
	Absolutely I agree	57	15.0794	23.6515	100
	Total	241	63.7566	100
Missing	System	137	36.2434
Total		378	100
Ö9
		Frequency	percentage	Valid Percent	Cumulative Percent
valid	I strongly disagree	25	6.61376	10.3734	10.3734
	I do not agree	39	10.3175	16.1826	26.556
	I'm undecided	46	12.1693	19.0871	45.6432
	I somewhat agree	50	13.2275	20.7469	66.39
	Absolutely I agree	81	21.4286	33.61	100
	Total	241	63.7566	100
Missing	System	137	36.2434
Total		378	100
t10
		Frequency	percentage	Valid Percent	Cumulative Percent
valid	strongly disagree	25	6.61376	10.3734	10.3734
	I do not agree	50	13.2275	20.7469	31.1203
	I'm undecided	16	4.2328	6.639	37.7593
	I somewhat agree	102	26.9841	42.3237	80.083
	Absolutely I agree	48	12.6984	19.917	100
	Total	241	63.7566	100
Missing	System	137	36.2434
Total		378	100
t11
		Frequency	percentage	Valid Percent	Cumulative Percent
valid	I strongly disagree	33	8.73016	13.6929	13.6929
	I do not agree	70	18.5185	29.0456	42.7386
	I'm undecided	58	15.3439	24.0664	66.805
	I somewhat agree	54	14.2857	22.4066	89.2116
	Absolutely I agree	26	6.87831	10.7884	100
	Total	241	63.7566	100
Missing	System	137	36.2434
Total		378	100
t12
		Frequency	percentage	Valid Percent	Cumulative Percent
valid	I strongly disagree	25	6.61376	10.3734	10.3734
	I do not agree	66	17.4603	27.3859	37.7593
	I'm undecided	26	6.87831	10.7884	48.5477
	I somewhat agree	84	22.2222	34.8548	83.4025
	Absolutely I agree	40	10.582	16.5975	100
	Total	241	63.7566	100
Missing	System	137	36.2434
Total		378	100
s13
		Frequency	percentage	Valid Percent	Cumulative Percent
valid	I strongly disagree	25	6.61376	10.3734	10.3734
	I do not agree	45	11.9048	18.6722	29.0456
	I'm undecided	29	7.67196	12.0332	41.0788
	I somewhat agree	47	12.4339	19.5021	60.5809
	Absolutely I agree	95	25.1323	39.4191	100
	Total	241	63.7566	100
Missing	System	137	36.2434
Total		378	100
s14
		Frequency	percentage	Valid Percent	Cumulative Percent
valid	I strongly disagree	131	34.6561	54.3568	54.3568
	I do not agree	65	17.1958	26.971	81.3278
	I'm undecided	6	1.5873	2.48963	83.8174
	I somewhat agree	33	8.73016	13.6929	97.5104
	Absolutely I agree	6	1.5873	2.48963	100
	Total	241	63.7566	100
Missing	System	137	36.2434
Total		378	100
e15
		Frequency	percentage	Valid Percent	Cumulative Percent
valid	I strongly disagree	61	16.1376	25.3112	25.3112
	I do not agree	45	11.9048	18.6722	43.9834
	I'm undecided	51	13.4921	21.1618	65.1452
	I somewhat agree	67	17.7249	27.8008	92.9461
	Absolutely I agree	17	4.49735	7.05394	100
	Total	241	63.7566	100
Missing	System	137	36.2434
Total		378	100
e16
		Frequency	percentage	Valid Percent	Cumulative Percent
valid	I strongly disagree	25	6.61376	10.3734	10.3734
	I do not agree	71	18.7831	29.4606	39.834
	I'm undecided	41	10.8466	17.0124	56.8465
	I somewhat agree	75	19.8413	31.1203	87.9668
	Absolutely I agree	29	7.67196	12.0332	100
	Total	241	63.7566	100
Missing	System	137	36.2434
Total		378	100
o17
		Frequency	percentage	Valid Percent	Cumulative Percent
valid	I strongly disagree	33	8.73016	13.6929	13.6929
	I do not agree	35	9.25926	14.5228	28.2158
	I'm undecided	43	11.3757	17.8423	46.0581
	I somewhat agree	89	23.545	36.9295	82.9876
	Absolutely I agree	41	10.8466	17.0124	100
	Total	241	63.7566	100
Missing	System	137	36.2434
Total		378	100
o18
		Frequency	percentage	Valid Percent	Cumulative Percent
valid	I strongly disagree	40	10.582	16.5975	16.5975
	I do not agree	93	24.6032	38.5892	55.1867
	I'm undecided	34	8.99471	14.1079	69.2946
	I somewhat agree	57	15.0794	23.6515	92.9461
	Absolutely I agree	17	4.49735	7.05394	100
	Total	241	63.7566	100
Missing	System	137	36.2434
Total		378	100
s19
		Frequency	percentage	Valid Percent	Cumulative Percent
valid	I strongly disagree	32	8.46561	13.278	13.278
	I do not agree	112	29.6296	46.473	59.751
	I'm undecided	22	5.82011	9.12863	68.8797
	I somewhat agree	51	13.4921	21.1618	90.0415
	Absolutely I agree	24	6.34921	9.95851	100
	Total	241	63.7566	100
Missing	System	137	36.2434
Total		378	100
Ö20
		Frequency	percentage	Valid Percent	Cumulative Percent
valid	I strongly disagree	35	9.25926	14.5228	14.5228
	I do not agree	21	5.55556	8.71369	23.2365
	I'm undecided	35	9.25926	14.5228	37.7593
	I somewhat agree	78	20.6349	32.3651	70.1245
	Absolutely I agree	72	19.0476	29.8755	100
	Total	241	63.7566	100
Missing	System	137	36.2434
Total		378	100
Ö21
		Frequency	percentage	Valid Percent	Cumulative Percent
valid	strongly disagree	35	9.25926	14.5228	14.5228
	I do not agree	18	4.7619	7.46888	21.9917
	I'm undecided	55	14.5503	22.8216	44.8133
	I somewhat agree	80	21.164	33.195	78.0083
	Absolutely I agree	53	14.0212	21.9917	100
	Total	241	63.7566	100
Missing	System	137	36.2434
Total		378	100
